# Supplementary material for: Humor Styles, Bullying Victimization and Psychological School Adjustment: Mediation, Moderation and Person-Oriented Analyses
Source: Int J Environ Res Public Health. 2022 Sep 10;19(18):11415. doi: 10.3390/ijerph191811415 (PMC9517355; doi:10.3390/ijerph191811415)
Supplement: Supplementary file 1 [file ijerph-19-11415-s001.zip]

Archive with 1 entries (1 files):
- ijerph-1879595-supplementary.pdf
